# Supplementary material for: Current Practice and Perspectives on Subcutaneous Immunoglobulin Replacement Therapy in Patients with Primary Antibody Deficiency Among Specialized Nurses in Poland
Source: Nurs Rep. 2024 Nov 1;14(4):3280–90. doi: 10.3390/nursrep14040238 (PMC11587484; doi:10.3390/nursrep14040238)
Supplement: Supplementary file 1 [file nursrep-14-00238-s001.zip]

Archive with 1 entries (1 files):
- nursrep-3163759-supplementary.pdf
